# Supplementary material for: Vamorolone improves Becker muscular dystrophy and increases dystrophin protein in bmx model mice
Source: iScience. 2023 Jun 16;26(7):107161. doi: 10.1016/j.isci.2023.107161 (PMC10391915; doi:10.1016/j.isci.2023.107161)
Supplement: Table S1. List of qRT-PCR assays used for gene expression analyses, related to STAR Methods [file mmc2.xlsx]

## Sheet: Sheet1
Oligonucleotide Name	Sequence	Purpose
Tlr7 Taqman Primer	Thermo Fisher Scientific Assay ID Mm00446590_m1	qRT-PCR
Ccl2 Taqman Primer	Thermo Fisher Scientific Assay ID Mm00441242_m1	qRT-PCR
Il-1b Taqman Primer	Thermo Fisher Scientific Assay ID Mm00434228_m1	qRT-PCR
Il-6 Taqman Primer	Thermo Fisher Scientific Assay ID Mm00446190_m1	qRT-PCR
Irf1 Taqman Primer	Thermo Fisher Scientific Assay ID Mm01288580_m1	qRT-PCR
Tnf Taqman Primer	Thermo Fisher Scientific Assay ID Mm00443258_m1	qRT-PCR
Col1a1 Taqman Primer	Thermo Fisher Scientific Assay ID Mm00801666_g1	qRT-PCR
Col3a1 Taqman Primer	Thermo Fisher Scientific Assay ID Mm01254476_m1	qRT-PCR
Col6a1 Taqman Primer	Thermo Fisher Scientific Assay ID Mm00487160_m1	qRT-PCR
Fn1 Taqman Primer	Thermo Fisher Scientific Assay ID Mm01256744_m1	qRT-PCR
Mmp2 Taqman Primer	Thermo Fisher Scientific Assay ID Mm00439498_m1	qRT-PCR
Tnc Taqman Primer	Thermo Fisher Scientific Assay ID Mm00495662_m1	qRT-PCR
Hprt Taqman Primer	Thermo Fisher Scientific Assay ID Mm01545399_m1	qRT-PCR
miR-21 Taqman Primer	Thermo Fisher Scientific Assay ID 000397	qRT-PCR
miR-31 Taqman Primer	Thermo Fisher Scientific Assay ID 000185	qRT-PCR
miR-142-3p Taqman Primer	Thermo Fisher Scientific Assay ID 000464	qRT-PCR
miR-142-5p Taqman Primer	Thermo Fisher Scientific Assay ID 002248	qRT-PCR
miR-146a Taqman Primer	Thermo Fisher Scientific Assay ID 000468	qRT-PCR
miR-146b Taqman Primer	Thermo Fisher Scientific Assay ID 001097	qRT-PCR
miR-223 Taqman Primer	Thermo Fisher Scientific Assay ID 002295	qRT-PCR
miR-301 Taqman Primer	Thermo Fisher Scientific Assay ID 000528	qRT-PCR
miR-320 Taqman Primer	Thermo Fisher Scientific Assay ID 002277	qRT-PCR
miR-324-3p Taqman Primer	Thermo Fisher Scientific Assay ID 002509	qRT-PCR
miR-455-3p Taqman Primer	Thermo Fisher Scientific Assay ID 002455	qRT-PCR
miR-455-5p Taqman Primer	Thermo Fisher Scientific Assay ID 001280	qRT-PCR
miR-486 Taqman Primer	Thermo Fisher Scientific Assay ID 001278	qRT-PCR
miR-497 Taqman Primer	Thermo Fisher Scientific Assay ID 001346	qRT-PCR
miR-652 Taqman Primer	Thermo Fisher Scientific Assay ID 002352	qRT-PCR
U87 Taqman Primer	Thermo Fisher Scientific Assay ID 001712	qRT-PCR
